# Supplementary material for: Building Safe Emergency Medical Teams with Emergency Crisis Resource Management (E-CRM): An Interprofessional Simulation-Based Study
Source: Healthcare (Basel). 2025 Jul 30;13(15):1858. doi: 10.3390/healthcare13151858 (PMC12346667; doi:10.3390/healthcare13151858)
Supplement: Supplementary file 1 [file healthcare-13-01858-s001.zip]

Archive with 1 entries (1 files):
- healthcare-3720906-supplementary.pdf
